# Supplementary material for: Sustainability Planning for a Community Network to Increase Participation in Evidence-Based Lifestyle Change Programs: A Mixed-Methods Approach
Source: Int J Environ Res Public Health. 2024 Apr 10;21(4):463. doi: 10.3390/ijerph21040463 (PMC11050027; doi:10.3390/ijerph21040463)
Supplement: Supplementary file 1 [file ijerph-21-00463-s001.zip]

Archive with 1 entries (1 files):
- ijerph-2920728-supplementary.pdf
